# Supplementary material for: Untargeted Metabolomic Biomarker Discovery for the Detection of Ectopic Pregnancy
Source: Int J Mol Sci. 2024 Sep 26;25(19):10333. doi: 10.3390/ijms251910333 (PMC11476625; doi:10.3390/ijms251910333)
Supplement: Supplementary file 1 [file ijms-25-10333-s001.zip]

Archive with 1 entries (1 files):
- ijms-3205794-supplementary.pdf
